# Supplementary material for: Genetic insights into the risk of hip osteoarthritis on stroke: A single-variable and multivariable Mendelian randomization
Source: PLoS One. 2025 Jan 9;20(1):e0313032. doi: 10.1371/journal.pone.0313032 (PMC11717317; doi:10.1371/journal.pone.0313032)
Supplement: S1 Raw data — (ZIP) [file pone.0313032.s013.zip]

Archive with 6 entries (6 files):
- Raw data 2 Summary of Instrumental Variables in Mendelian Randomization Analyses of Hip Osteoarthritis and Any Ischemic Stroke.csv
- Raw data 1 Summary of Instrumental Variables in Mendelian Randomization Analyses of Hip Osteoarthritis and Any Stroke.csv
- Raw data 3 Summary of Instrumental Variables in Mendelian Randomization Analyses of Hip Osteoarthritis and Cardioembolic Stroke.csv
- Raw data 4 Summary of Instrumental Variables in Mendelian Randomization Analyses of Hip Osteoarthritis and Large Artery Stroke.csv
- Raw data 5 Summary of Instrumental Variables in Mendelian Randomization Analyses of Hip Osteoarthritis and Small Vessel Stroke.csv
- Raw data 6 The result of the MR analysis between exposure and outcome.xlsx
