# Supplementary material for: Genetic insights into the risk of hip osteoarthritis on stroke: A single-variable and multivariable Mendelian randomization
Source: PLoS One. 2025 Jan 9;20(1):e0313032. doi: 10.1371/journal.pone.0313032 (PMC11717317; doi:10.1371/journal.pone.0313032)
Supplement: S1 Raw data — (ZIP) [file pone.0313032.s013.zip › Raw data 2 Summary of Instrumental Variables in Mendelian Randomization Analyses of Hip Osteoarthritis and Any Ischemic Stroke.csv]

Raw data 2 Summary of Instrumental Variables in Mendelian Randomization Analyses of Hip Osteoarthritis and Any Ischemic Stroke
	SNP	effect_allele.exposure	other_allele.exposure	effect_allele.outcome	other_allele.outcome	beta.exposure	beta.outcome	eaf.exposure	eaf.outcome	remove	palindromic	ambiguous	id.outcome	se.outcome	pval.outcome	outcome	mr_keep.outcome	pval_origin.outcome	data_source.outcome	se.exposure	pval.exposure	samplesize.exposure	exposure	mr_keep.exposure	pval_origin.exposure	id.exposure	EAF2	MAF	PVE	FSTAT	action	mr_keep	samplesize.outcome
1	rs10465114	A	G	A	G	0.0625	0.008	0.2203	0.2128	FALSE	FALSE	FALSE	irdwlg	0.012	0.5034	outcome	TRUE	reported	textfile	0.010873718	9.04E-09	354161	exposure	TRUE	reported	MorhCD	0.7797	0.2203	9.33E-05	33.03706325	2	TRUE	NA
2	rs1046934	A	C	A	C	0.0712	0.0029	0.6493	0.6524	FALSE	FALSE	FALSE	irdwlg	0.0107	0.7828	outcome	TRUE	reported	textfile	0.009408751	3.81E-14	354161	exposure	TRUE	reported	MorhCD	0.3507	0.3507	0.000161668	57.26557103	2	TRUE	NA
3	rs10492367	T	G	T	G	0.1147	0.0134	0.1983	0.1861	FALSE	FALSE	FALSE	irdwlg	0.0127	0.2916	outcome	TRUE	reported	textfile	0.011280131	2.75E-24	354161	exposure	TRUE	reported	MorhCD	0.8017	0.1983	0.000291858	103.3941764	2	TRUE	NA
4	rs10831477	T	G	T	G	0.0704	-0.0073	0.8137	0.8093	FALSE	FALSE	FALSE	irdwlg	0.0127	0.5641	outcome	TRUE	reported	textfile	0.011579246	1.20E-09	354161	exposure	TRUE	reported	MorhCD	0.1863	0.1863	0.000104361	36.9642867	2	TRUE	NA
5	rs10940168	A	G	A	G	-0.0534	0.0044	0.3942	0.3931	FALSE	FALSE	FALSE	irdwlg	0.0103	0.6676	outcome	TRUE	reported	textfile	0.00924821	7.74E-09	354161	exposure	TRUE	reported	MorhCD	0.6058	0.3942	9.41E-05	33.33992897	2	TRUE	NA
6	rs11164653	T	C	T	C	-0.0799	0.0058	0.4131	0.4152	FALSE	FALSE	FALSE	irdwlg	0.0102	0.5731	outcome	TRUE	reported	textfile	0.009162286	2.77E-18	354161	exposure	TRUE	reported	MorhCD	0.5869	0.4131	0.00021468	76.04723233	2	TRUE	NA
7	rs111844273	A	G	A	G	0.2317	-0.0794	0.0209	0.0228	FALSE	FALSE	FALSE	irdwlg	0.0397	0.04559	outcome	TRUE	reported	textfile	0.032524229	1.05E-12	354161	exposure	TRUE	reported	MorhCD	0.9791	0.0209	0.000143277	50.74994855	2	TRUE	NA
8	rs11727676	T	C	T	C	-0.0849	-0.0306	0.901	0.9059	FALSE	FALSE	FALSE	irdwlg	0.0193	0.1142	outcome	TRUE	reported	textfile	0.015483539	4.18E-08	354161	exposure	TRUE	reported	MorhCD	0.099	0.099	8.49E-05	30.06577832	2	TRUE	NA
9	rs12160491	A	G	A	G	-0.0614	0.0107	0.7047	0.689	FALSE	FALSE	FALSE	irdwlg	0.0118	0.3648	outcome	TRUE	reported	textfile	0.009839309	4.37E-10	354161	exposure	TRUE	reported	MorhCD	0.2953	0.2953	0.000109941	38.94082236	2	TRUE	NA
10	rs12209223	A	C	A	C	0.1398	0.0394	0.1117	0.1045	FALSE	FALSE	FALSE	irdwlg	0.0165	0.01678	outcome	TRUE	reported	textfile	0.014341135	1.88E-22	354161	exposure	TRUE	reported	MorhCD	0.8883	0.1117	0.000268244	95.02652854	2	TRUE	NA
11	rs12908498	C	G	C	G	0.0798	0.0092	0.5384	0.5396	FALSE	TRUE	TRUE	irdwlg	0.01	0.3579	outcome	TRUE	reported	textfile	0.009694555	1.85E-16	336997	exposure	TRUE	reported	MorhCD	0.4616	0.4616	0.000201019	67.75594835	2	FALSE	NA
12	rs13302198	T	C	T	C	0.0544	-0.0103	0.6445	0.6358	FALSE	FALSE	FALSE	irdwlg	0.0103	0.3154	outcome	TRUE	reported	textfile	0.009918368	4.14E-08	341751	exposure	TRUE	reported	MorhCD	0.3555	0.3555	8.80E-05	30.08256202	2	TRUE	NA
13	rs17677724	T	C	T	C	0.0723	0.0471	0.1611	0.1585	FALSE	FALSE	FALSE	irdwlg	0.0137	0.0005724	outcome	TRUE	reported	textfile	0.012244687	3.54E-09	354161	exposure	TRUE	reported	MorhCD	0.8389	0.1611	9.84E-05	34.86412297	2	TRUE	NA
14	rs1809889	T	C	T	C	0.0596	-0.0036	0.2806	0.2752	FALSE	FALSE	FALSE	irdwlg	0.0114	0.7545	outcome	TRUE	reported	textfile	0.010097626	3.58E-09	354161	exposure	TRUE	reported	MorhCD	0.7194	0.2806	9.84E-05	34.83786422	2	TRUE	NA
15	rs189933136	T	C	T	C	0.114	0.008	0.8413	0.8365	FALSE	FALSE	FALSE	irdwlg	0.0143	0.5751	outcome	TRUE	reported	textfile	0.014580114	5.33E-15	305245	exposure	TRUE	reported	MorhCD	0.1587	0.1587	0.000200241	61.13431342	2	TRUE	NA
16	rs1913707	A	G	A	G	0.0677	0.0127	0.6043	0.609	FALSE	FALSE	FALSE	irdwlg	0.0104	0.2226	outcome	TRUE	reported	textfile	0.009196994	1.82E-13	354161	exposure	TRUE	reported	MorhCD	0.3957	0.3957	0.000152974	54.18549643	2	TRUE	NA
17	rs2188730	A	G	A	G	0.0722	0.0248	0.1505	0.1503	FALSE	FALSE	FALSE	irdwlg	0.0145	0.08651	outcome	TRUE	reported	textfile	0.012602458	1.01E-08	354161	exposure	TRUE	reported	MorhCD	0.8495	0.1505	9.27E-05	32.82172512	2	TRUE	NA
18	rs2268023	A	T	A	T	0.0678	0.0086	0.4109	0.4129	FALSE	TRUE	FALSE	irdwlg	0.0112	0.4432	outcome	TRUE	reported	textfile	0.009184153	1.56E-13	354161	exposure	TRUE	reported	MorhCD	0.5891	0.4109	0.000153856	54.49776941	2	TRUE	NA
19	rs2416564	T	C	T	C	-0.0734	-0.0077	0.5981	0.594	FALSE	FALSE	FALSE	irdwlg	0.0101	0.4468	outcome	TRUE	reported	textfile	0.009144579	1.00E-15	354161	exposure	TRUE	reported	MorhCD	0.4019	0.4019	0.00018188	64.42616303	2	TRUE	NA
20	rs2521348	T	C	T	C	0.0555	0.0126	0.3908	0.3936	FALSE	FALSE	FALSE	irdwlg	0.0102	0.2184	outcome	TRUE	reported	textfile	0.009191729	1.56E-09	354161	exposure	TRUE	reported	MorhCD	0.6092	0.3908	0.000102931	36.45768868	2	TRUE	NA
21	rs2605098	A	G	A	G	0.0651	0.0183	0.3368	0.3277	FALSE	FALSE	FALSE	irdwlg	0.0105	0.08093	outcome	TRUE	reported	textfile	0.009488036	6.83E-12	354161	exposure	TRUE	reported	MorhCD	0.6632	0.3368	0.000132908	47.07678956	2	TRUE	NA
22	rs28567725	T	C	T	C	-0.0546	-0.0108	0.5732	0.5776	FALSE	FALSE	FALSE	irdwlg	0.01	0.2795	outcome	TRUE	reported	textfile	0.009066366	1.72E-09	354161	exposure	TRUE	reported	MorhCD	0.4268	0.4268	0.000102394	36.26739146	2	TRUE	NA
23	rs2862851	T	C	T	C	0.0655	-0.0036	0.4653	0.4739	FALSE	FALSE	FALSE	irdwlg	0.0106	0.7374	outcome	TRUE	reported	textfile	0.009021521	3.86E-13	354161	exposure	TRUE	reported	MorhCD	0.5347	0.4653	0.000148819	52.71335114	2	TRUE	NA
24	rs3740129	A	G	A	G	0.0547	0.0101	0.4505	0.4464	FALSE	FALSE	FALSE	irdwlg	0.0103	0.3254	outcome	TRUE	reported	textfile	0.009098806	1.84E-09	354161	exposure	TRUE	reported	MorhCD	0.5495	0.4505	0.000102038	36.14126532	2	TRUE	NA
25	rs4073717	T	G	T	G	-0.0672	-0.0035	0.2013	0.2055	FALSE	FALSE	FALSE	irdwlg	0.0127	0.784	outcome	TRUE	reported	textfile	0.011276711	2.54E-09	354161	exposure	TRUE	reported	MorhCD	0.7987	0.2013	0.00010026	35.51167758	2	TRUE	NA
26	rs4252548	T	C	T	C	0.2254	0.0612	0.0276	0.0217	FALSE	FALSE	FALSE	irdwlg	0.0449	0.1728	outcome	TRUE	reported	textfile	0.028432668	2.24E-15	354161	exposure	TRUE	reported	MorhCD	0.9724	0.0276	0.000177417	62.84491471	2	TRUE	NA
27	rs4411121	T	C	T	C	0.0648	1.00E-04	0.3137	0.3197	FALSE	FALSE	FALSE	irdwlg	0.0106	0.9915	outcome	TRUE	reported	textfile	0.009679284	2.16E-11	354161	exposure	TRUE	reported	MorhCD	0.6863	0.3137	0.000126534	44.81888662	2	TRUE	NA
28	rs62578126	T	C	T	C	-0.0626	-0.0026	0.3619	0.3719	FALSE	FALSE	FALSE	irdwlg	0.0101	0.7938	outcome	TRUE	reported	textfile	0.009493962	4.29E-11	354161	exposure	TRUE	reported	MorhCD	0.6381	0.3619	0.000122744	43.47616971	2	TRUE	NA
29	rs66989638	A	G	A	G	0.0789	-0.0058	0.1326	0.1262	FALSE	FALSE	FALSE	irdwlg	0.016	0.7168	outcome	TRUE	reported	textfile	0.013477015	4.79E-09	354161	exposure	TRUE	reported	MorhCD	0.8674	0.1326	9.68E-05	34.27394873	2	TRUE	NA
30	rs6786146	T	C	T	C	0.1156	0.0153	0.9479	0.942	FALSE	FALSE	FALSE	irdwlg	0.0215	0.4761	outcome	TRUE	reported	textfile	0.020567214	1.90E-08	354161	exposure	TRUE	reported	MorhCD	0.0521	0.0521	8.92E-05	31.59091906	2	TRUE	NA
31	rs67924081	A	G	A	G	0.0642	-0.0293	0.7441	0.7423	FALSE	FALSE	FALSE	irdwlg	0.0116	0.01124	outcome	TRUE	reported	textfile	0.010440953	7.80E-10	354161	exposure	TRUE	reported	MorhCD	0.2559	0.2559	0.000106744	37.80831139	2	TRUE	NA
32	rs6855246	A	G	A	G	-0.1087	0.0114	0.9277	0.9236	FALSE	FALSE	FALSE	irdwlg	0.023	0.6194	outcome	TRUE	reported	textfile	0.018839712	7.94E-09	354161	exposure	TRUE	reported	MorhCD	0.0723	0.0723	9.40E-05	33.28956304	2	TRUE	NA
33	rs6908606	A	G	A	G	-0.0688	-0.0059	0.711	0.7144	FALSE	FALSE	FALSE	irdwlg	0.0111	0.5929	outcome	TRUE	reported	textfile	0.009910487	3.86E-12	354161	exposure	TRUE	reported	MorhCD	0.289	0.289	0.000136059	48.19305687	2	TRUE	NA
34	rs7875152	A	C	A	C	-0.0935	-0.0063	0.1408	0.1433	FALSE	FALSE	FALSE	irdwlg	0.0147	0.6698	outcome	TRUE	reported	textfile	0.013128878	1.07E-12	354161	exposure	TRUE	reported	MorhCD	0.8592	0.1408	0.000143187	50.71839625	2	TRUE	NA
35	rs788857	A	G	A	G	-0.0544	-0.0021	0.7004	0.7012	FALSE	FALSE	FALSE	irdwlg	0.0111	0.8487	outcome	TRUE	reported	textfile	0.009939064	4.42E-08	354161	exposure	TRUE	reported	MorhCD	0.2996	0.2996	8.46E-05	29.95742044	2	TRUE	NA
36	rs79056043	A	G	A	G	-0.1136	0.0219	0.9367	0.9441	FALSE	FALSE	FALSE	irdwlg	0.0226	0.3333	outcome	TRUE	reported	textfile	0.018937428	1.99E-09	354161	exposure	TRUE	reported	MorhCD	0.0633	0.0633	0.000101594	35.98423213	2	TRUE	NA
37	rs79220007	T	C	T	C	-0.1059	-0.0179	0.9265	0.9384	FALSE	FALSE	FALSE	irdwlg	0.021	0.3931	outcome	TRUE	reported	textfile	0.017705478	2.22E-09	354161	exposure	TRUE	reported	MorhCD	0.0735	0.0735	0.000101002	35.77454881	2	TRUE	NA
38	rs798756	T	C	T	C	-0.0683	0.0105	0.1936	0.1973	FALSE	FALSE	FALSE	irdwlg	0.0128	0.4118	outcome	TRUE	reported	textfile	0.011422327	2.24E-09	354161	exposure	TRUE	reported	MorhCD	0.8064	0.1936	0.000100946	35.75442344	2	TRUE	NA
39	rs9475400	T	C	T	C	0.1084	0.0098	0.0987	0.1026	FALSE	FALSE	FALSE	irdwlg	0.0169	0.5615	outcome	TRUE	reported	textfile	0.015138271	8.03E-13	354161	exposure	TRUE	reported	MorhCD	0.9013	0.0987	0.000144758	51.27475128	2	TRUE	NA
40	rs9835230	A	G	A	G	0.0638	0.0034	0.2433	0.2471	FALSE	FALSE	FALSE	irdwlg	0.0117	0.7692	outcome	TRUE	reported	textfile	0.010523458	1.34E-09	354161	exposure	TRUE	reported	MorhCD	0.7567	0.2433	0.000103772	36.75547135	2	TRUE	NA
41	rs9976458	T	G	T	G	0.0628	0.0237	0.2329	0.23	FALSE	FALSE	FALSE	irdwlg	0.012	0.0476	outcome	TRUE	reported	textfile	0.011249757	2.37E-08	341751	exposure	TRUE	reported	MorhCD	0.7671	0.2329	9.12E-05	31.16236931	2	TRUE	NA
