# Supplementary material for: Genetic insights into the risk of hip osteoarthritis on stroke: A single-variable and multivariable Mendelian randomization
Source: PLoS One. 2025 Jan 9;20(1):e0313032. doi: 10.1371/journal.pone.0313032 (PMC11717317; doi:10.1371/journal.pone.0313032)
Supplement: S1 Raw data — (ZIP) [file pone.0313032.s013.zip › Raw data 1 Summary of Instrumental Variables in Mendelian Randomization Analyses of Hip Osteoarthritis and Any Stroke.csv]

Raw data 1 Summary of Instrumental Variables in Mendelian Randomization Analyses of Hip Osteoarthritis and Any Stroke
	SNP	effect_allele.exposure	other_allele.exposure	effect_allele.outcome	other_allele.outcome	beta.exposure	beta.outcome	eaf.exposure	eaf.outcome	remove	palindromic	ambiguous	id.outcome	se.outcome	pval.outcome	outcome	mr_keep.outcome	pval_origin.outcome	data_source.outcome	se.exposure	pval.exposure	samplesize.exposure	exposure	mr_keep.exposure	pval_origin.exposure	id.exposure	EAF2	MAF	PVE	FSTAT	action	mr_keep	samplesize.outcome
1	rs10465114	A	G	A	G	0.0625	0.0085	0.2203	0.2131	FALSE	FALSE	FALSE	nydh3t	0.0111	0.4427	outcome	TRUE	reported	textfile	0.010873718	9.04E-09	354161	exposure	TRUE	reported	MorhCD	0.7797	0.2203	9.33E-05	33.03706325	2	TRUE	NA
2	rs1046934	A	C	A	C	0.0712	0.0032	0.6493	0.6526	FALSE	FALSE	FALSE	nydh3t	0.0098	0.748	outcome	TRUE	reported	textfile	0.009408751	3.81E-14	354161	exposure	TRUE	reported	MorhCD	0.3507	0.3507	0.000161668	57.26557103	2	TRUE	NA
3	rs10492367	T	G	T	G	0.1147	0.0227	0.1983	0.1866	FALSE	FALSE	FALSE	nydh3t	0.0116	0.05088	outcome	TRUE	reported	textfile	0.011280131	2.75E-24	354161	exposure	TRUE	reported	MorhCD	0.8017	0.1983	0.000291858	103.3941764	2	TRUE	NA
4	rs10831477	T	G	T	G	0.0704	-0.0035	0.8137	0.8094	FALSE	FALSE	FALSE	nydh3t	0.0117	0.7641	outcome	TRUE	reported	textfile	0.011579246	1.20E-09	354161	exposure	TRUE	reported	MorhCD	0.1863	0.1863	0.000104361	36.9642867	2	TRUE	NA
5	rs10940168	A	G	A	G	-0.0534	0.0072	0.3942	0.3941	FALSE	FALSE	FALSE	nydh3t	0.0096	0.4533	outcome	TRUE	reported	textfile	0.00924821	7.74E-09	354161	exposure	TRUE	reported	MorhCD	0.6058	0.3942	9.41E-05	33.33992897	2	TRUE	NA
6	rs11164653	T	C	T	C	-0.0799	9.00E-04	0.4131	0.4159	FALSE	FALSE	FALSE	nydh3t	0.0093	0.9267	outcome	TRUE	reported	textfile	0.009162286	2.77E-18	354161	exposure	TRUE	reported	MorhCD	0.5869	0.4131	0.00021468	76.04723233	2	TRUE	NA
7	rs111844273	A	G	A	G	0.2317	-0.077	0.0209	0.0228	FALSE	FALSE	FALSE	nydh3t	0.0367	0.0361	outcome	TRUE	reported	textfile	0.032524229	1.05E-12	354161	exposure	TRUE	reported	MorhCD	0.9791	0.0209	0.000143277	50.74994855	2	TRUE	NA
8	rs11727676	T	C	T	C	-0.0849	-0.0147	0.901	0.9057	FALSE	FALSE	FALSE	nydh3t	0.0177	0.4047	outcome	TRUE	reported	textfile	0.015483539	4.18E-08	354161	exposure	TRUE	reported	MorhCD	0.099	0.099	8.49E-05	30.06577832	2	TRUE	NA
9	rs12160491	A	G	A	G	-0.0614	0.0134	0.7047	0.7	FALSE	FALSE	FALSE	nydh3t	0.0101	0.1828	outcome	TRUE	reported	textfile	0.009839309	4.37E-10	354161	exposure	TRUE	reported	MorhCD	0.2953	0.2953	0.000109941	38.94082236	2	TRUE	NA
10	rs12209223	A	C	A	C	0.1398	0.0399	0.1117	0.1047	FALSE	FALSE	FALSE	nydh3t	0.0151	0.008334	outcome	TRUE	reported	textfile	0.014341135	1.88E-22	354161	exposure	TRUE	reported	MorhCD	0.8883	0.1117	0.000268244	95.02652854	2	TRUE	NA
11	rs12908498	C	G	C	G	0.0798	0.0061	0.5384	0.5398	FALSE	TRUE	TRUE	nydh3t	0.0093	0.5131	outcome	TRUE	reported	textfile	0.009694555	1.85E-16	336997	exposure	TRUE	reported	MorhCD	0.4616	0.4616	0.000201019	67.75594835	2	FALSE	NA
12	rs13302198	T	C	T	C	0.0544	-0.0079	0.6445	0.6355	FALSE	FALSE	FALSE	nydh3t	0.0095	0.4067	outcome	TRUE	reported	textfile	0.009918368	4.14E-08	341751	exposure	TRUE	reported	MorhCD	0.3555	0.3555	8.80E-05	30.08256202	2	TRUE	NA
13	rs17677724	T	C	T	C	0.0723	0.0483	0.1611	0.158	FALSE	FALSE	FALSE	nydh3t	0.0126	0.0001209	outcome	TRUE	reported	textfile	0.012244687	3.54E-09	354161	exposure	TRUE	reported	MorhCD	0.8389	0.1611	9.84E-05	34.86412297	2	TRUE	NA
14	rs1809889	T	C	T	C	0.0596	-0.0036	0.2806	0.2766	FALSE	FALSE	FALSE	nydh3t	0.0104	0.7279	outcome	TRUE	reported	textfile	0.010097626	3.58E-09	354161	exposure	TRUE	reported	MorhCD	0.7194	0.2806	9.84E-05	34.83786422	2	TRUE	NA
15	rs189933136	T	C	T	C	0.114	0.0153	0.8413	0.837	FALSE	FALSE	FALSE	nydh3t	0.0134	0.2538	outcome	TRUE	reported	textfile	0.014580114	5.33E-15	305245	exposure	TRUE	reported	MorhCD	0.1587	0.1587	0.000200241	61.13431342	2	TRUE	NA
16	rs1913707	A	G	A	G	0.0677	0.006	0.6043	0.6092	FALSE	FALSE	FALSE	nydh3t	0.0096	0.535	outcome	TRUE	reported	textfile	0.009196994	1.82E-13	354161	exposure	TRUE	reported	MorhCD	0.3957	0.3957	0.000152974	54.18549643	2	TRUE	NA
17	rs2188730	A	G	A	G	0.0722	0.0155	0.1505	0.1499	FALSE	FALSE	FALSE	nydh3t	0.0133	0.2437	outcome	TRUE	reported	textfile	0.012602458	1.01E-08	354161	exposure	TRUE	reported	MorhCD	0.8495	0.1505	9.27E-05	32.82172512	2	TRUE	NA
18	rs2268023	A	T	A	T	0.0678	0.0038	0.4109	0.4128	FALSE	TRUE	FALSE	nydh3t	0.009	0.6751	outcome	TRUE	reported	textfile	0.009184153	1.56E-13	354161	exposure	TRUE	reported	MorhCD	0.5891	0.4109	0.000153856	54.49776941	2	TRUE	NA
19	rs2416564	T	C	T	C	-0.0734	-0.0062	0.5981	0.5939	FALSE	FALSE	FALSE	nydh3t	0.0093	0.5082	outcome	TRUE	reported	textfile	0.009144579	1.00E-15	354161	exposure	TRUE	reported	MorhCD	0.4019	0.4019	0.00018188	64.42616303	2	TRUE	NA
20	rs2521348	T	C	T	C	0.0555	0.0081	0.3908	0.3935	FALSE	FALSE	FALSE	nydh3t	0.0093	0.3839	outcome	TRUE	reported	textfile	0.009191729	1.56E-09	354161	exposure	TRUE	reported	MorhCD	0.6092	0.3908	0.000102931	36.45768868	2	TRUE	NA
21	rs2605098	A	G	A	G	0.0651	0.0137	0.3368	0.3272	FALSE	FALSE	FALSE	nydh3t	0.0097	0.1596	outcome	TRUE	reported	textfile	0.009488036	6.83E-12	354161	exposure	TRUE	reported	MorhCD	0.6632	0.3368	0.000132908	47.07678956	2	TRUE	NA
22	rs28567725	T	C	T	C	-0.0546	-0.0076	0.5732	0.5778	FALSE	FALSE	FALSE	nydh3t	0.0092	0.4084	outcome	TRUE	reported	textfile	0.009066366	1.72E-09	354161	exposure	TRUE	reported	MorhCD	0.4268	0.4268	0.000102394	36.26739146	2	TRUE	NA
23	rs2862851	T	C	T	C	0.0655	-0.0056	0.4653	0.474	FALSE	FALSE	FALSE	nydh3t	0.0099	0.5724	outcome	TRUE	reported	textfile	0.009021521	3.86E-13	354161	exposure	TRUE	reported	MorhCD	0.5347	0.4653	0.000148819	52.71335114	2	TRUE	NA
24	rs3740129	A	G	A	G	0.0547	0.0056	0.4505	0.4475	FALSE	FALSE	FALSE	nydh3t	0.0095	0.553	outcome	TRUE	reported	textfile	0.009098806	1.84E-09	354161	exposure	TRUE	reported	MorhCD	0.5495	0.4505	0.000102038	36.14126532	2	TRUE	NA
25	rs4073717	T	G	T	G	-0.0672	-0.0071	0.2013	0.2056	FALSE	FALSE	FALSE	nydh3t	0.0117	0.545	outcome	TRUE	reported	textfile	0.011276711	2.54E-09	354161	exposure	TRUE	reported	MorhCD	0.7987	0.2013	0.00010026	35.51167758	2	TRUE	NA
26	rs4252548	T	C	T	C	0.2254	0.0361	0.0276	0.0222	FALSE	FALSE	FALSE	nydh3t	0.0417	0.3868	outcome	TRUE	reported	textfile	0.028432668	2.24E-15	354161	exposure	TRUE	reported	MorhCD	0.9724	0.0276	0.000177417	62.84491471	2	TRUE	NA
27	rs4411121	T	C	T	C	0.0648	0.003	0.3137	0.3192	FALSE	FALSE	FALSE	nydh3t	0.0098	0.7557	outcome	TRUE	reported	textfile	0.009679284	2.16E-11	354161	exposure	TRUE	reported	MorhCD	0.6863	0.3137	0.000126534	44.81888662	2	TRUE	NA
28	rs62578126	T	C	T	C	-0.0626	-0.0019	0.3619	0.3707	FALSE	FALSE	FALSE	nydh3t	0.0095	0.8441	outcome	TRUE	reported	textfile	0.009493962	4.29E-11	354161	exposure	TRUE	reported	MorhCD	0.6381	0.3619	0.000122744	43.47616971	2	TRUE	NA
29	rs66989638	A	G	A	G	0.0789	0.0077	0.1326	0.1267	FALSE	FALSE	FALSE	nydh3t	0.0146	0.5997	outcome	TRUE	reported	textfile	0.013477015	4.79E-09	354161	exposure	TRUE	reported	MorhCD	0.8674	0.1326	9.68E-05	34.27394873	2	TRUE	NA
30	rs6786146	T	C	T	C	0.1156	0.0086	0.9479	0.9421	FALSE	FALSE	FALSE	nydh3t	0.0197	0.6642	outcome	TRUE	reported	textfile	0.020567214	1.90E-08	354161	exposure	TRUE	reported	MorhCD	0.0521	0.0521	8.92E-05	31.59091906	2	TRUE	NA
31	rs67924081	A	G	A	G	0.0642	-0.0263	0.7441	0.7424	FALSE	FALSE	FALSE	nydh3t	0.0106	0.01263	outcome	TRUE	reported	textfile	0.010440953	7.80E-10	354161	exposure	TRUE	reported	MorhCD	0.2559	0.2559	0.000106744	37.80831139	2	TRUE	NA
32	rs6855246	A	G	A	G	-0.1087	0.0074	0.9277	0.925	FALSE	FALSE	FALSE	nydh3t	0.0215	0.7316	outcome	TRUE	reported	textfile	0.018839712	7.94E-09	354161	exposure	TRUE	reported	MorhCD	0.0723	0.0723	9.40E-05	33.28956304	2	TRUE	NA
33	rs6908606	A	G	A	G	-0.0688	-0.0061	0.711	0.7141	FALSE	FALSE	FALSE	nydh3t	0.0102	0.5504	outcome	TRUE	reported	textfile	0.009910487	3.86E-12	354161	exposure	TRUE	reported	MorhCD	0.289	0.289	0.000136059	48.19305687	2	TRUE	NA
34	rs7875152	A	C	A	C	-0.0935	-0.015	0.1408	0.1418	FALSE	FALSE	FALSE	nydh3t	0.0131	0.2508	outcome	TRUE	reported	textfile	0.013128878	1.07E-12	354161	exposure	TRUE	reported	MorhCD	0.8592	0.1408	0.000143187	50.71839625	2	TRUE	NA
35	rs788857	A	G	A	G	-0.0544	-2.00E-04	0.7004	0.701	FALSE	FALSE	FALSE	nydh3t	0.0103	0.9809	outcome	TRUE	reported	textfile	0.009939064	4.42E-08	354161	exposure	TRUE	reported	MorhCD	0.2996	0.2996	8.46E-05	29.95742044	2	TRUE	NA
36	rs79056043	A	G	A	G	-0.1136	0.0197	0.9367	0.9443	FALSE	FALSE	FALSE	nydh3t	0.0208	0.343	outcome	TRUE	reported	textfile	0.018937428	1.99E-09	354161	exposure	TRUE	reported	MorhCD	0.0633	0.0633	0.000101594	35.98423213	2	TRUE	NA
37	rs79220007	T	C	T	C	-0.1059	-0.0205	0.9265	0.9382	FALSE	FALSE	FALSE	nydh3t	0.0194	0.2904	outcome	TRUE	reported	textfile	0.017705478	2.22E-09	354161	exposure	TRUE	reported	MorhCD	0.0735	0.0735	0.000101002	35.77454881	2	TRUE	NA
38	rs798756	T	C	T	C	-0.0683	0.0027	0.1936	0.1977	FALSE	FALSE	FALSE	nydh3t	0.0118	0.82	outcome	TRUE	reported	textfile	0.011422327	2.24E-09	354161	exposure	TRUE	reported	MorhCD	0.8064	0.1936	0.000100946	35.75442344	2	TRUE	NA
39	rs9475400	T	C	T	C	0.1084	0.0117	0.0987	0.1025	FALSE	FALSE	FALSE	nydh3t	0.0154	0.4497	outcome	TRUE	reported	textfile	0.015138271	8.03E-13	354161	exposure	TRUE	reported	MorhCD	0.9013	0.0987	0.000144758	51.27475128	2	TRUE	NA
40	rs9835230	A	G	A	G	0.0638	0.0034	0.2433	0.2469	FALSE	FALSE	FALSE	nydh3t	0.0107	0.7502	outcome	TRUE	reported	textfile	0.010523458	1.34E-09	354161	exposure	TRUE	reported	MorhCD	0.7567	0.2433	0.000103772	36.75547135	2	TRUE	NA
41	rs9976458	T	G	T	G	0.0628	0.0238	0.2329	0.2301	FALSE	FALSE	FALSE	nydh3t	0.011	0.03113	outcome	TRUE	reported	textfile	0.011249757	2.37E-08	341751	exposure	TRUE	reported	MorhCD	0.7671	0.2329	9.12E-05	31.16236931	2	TRUE	NA
