# Supplementary material for: Genetic insights into the risk of hip osteoarthritis on stroke: A single-variable and multivariable Mendelian randomization
Source: PLoS One. 2025 Jan 9;20(1):e0313032. doi: 10.1371/journal.pone.0313032 (PMC11717317; doi:10.1371/journal.pone.0313032)
Supplement: S1 Raw data — (ZIP) [file pone.0313032.s013.zip › Raw data 6 The result of the MR analysis between exposure and outcome.xlsx]

## Sheet: Sheet1
Raw data 6 The result of the MR analysis between exposure and outcome
exposure	outcome	nSNP	MR Methods	p	OR	or_lci95	or_uci95	Q	heterogeneity	egger_intercept	pleiotropy
Hip Osteoarthritis	Any Stroke	40	MR Egger	0.115664	1.17581	0.965411	1.43205	49.5443	0.0994657	-0.00691916	0.357986
Hip Osteoarthritis	Any Stroke	40	Weighted median	0.0115924	1.09231	1.01994	1.16983
Hip Osteoarthritis	Any Stroke	40	IVW（mre）	0.00958769	1.07467	1.01768	1.13485	50.6732	0.0994657
Hip Osteoarthritis	Any Stroke	40	IVW（fe）	0.00315031	1.07467	1.02451	1.12729
Hip Osteoarthritis	Any Stroke	40	Simple mode	0.153751	1.11168	0.963893	1.28213
Hip Osteoarthritis	Any Stroke	40	Weighted mode	0.154246	1.1056	0.965571	1.26593
Hip Osteoarthritis	Any Ischemic Stroke	40	MR Egger	0.372306	1.10487	0.889784	1.37194	50.6344	0.0824649	-0.00232111	0.777914
Hip Osteoarthritis	Any Ischemic Stroke	40	Weighted median	0.0501202	1.07812	0.999959	1.16239
Hip Osteoarthritis	Any Ischemic Stroke	40	IVW（mre）	0.022096	1.07207	1.01005	1.13791	50.7419	0.0986365
Hip Osteoarthritis	Any Ischemic Stroke	40	IVW（fe）	0.00903802	1.07207	1.01749	1.12957
Hip Osteoarthritis	Any Ischemic Stroke	40	Simple mode	0.293558	1.09042	0.929799	1.27878
Hip Osteoarthritis	Any Ischemic Stroke	40	Weighted mode	0.226929	1.09042	0.949676	1.25201
Hip Osteoarthritis	Cardioembolic Stroke	40	MR Egger	0.377165	1.22786	0.782725	1.92615	55.9712	0.0301715	-0.00488728	0.773958
Hip Osteoarthritis	Cardioembolic Stroke	40	Weighted median	0.0520155	1.16106	0.998695	1.34982
Hip Osteoarthritis	Cardioembolic Stroke	40	IVW（mre）	0.0212696	1.15177	1.02128	1.29894	56.0945	0.0374047
Hip Osteoarthritis	Cardioembolic Stroke	40	IVW（fe）	0.00574162	1.15177	1.04189	1.27324
Hip Osteoarthritis	Cardioembolic Stroke	40	Simple mode	0.283193	1.20786	0.85959	1.69723
Hip Osteoarthritis	Cardioembolic Stroke	40	Weighted mode	0.403481	1.13249	0.848478	1.51158
Hip Osteoarthritis	Large Artery Stroke	40	MR Egger	0.715681	1.10969	0.636472	1.93474	52.5592	0.058329	-0.00562823	0.789249
Hip Osteoarthritis	Large Artery Stroke	40	Weighted median	0.912007	1.01117	0.830315	1.23142
Hip Osteoarthritis	Large Artery Stroke	40	IVW（mre）	0.689211	1.03112	0.88733	1.19821	52.6594	0.0708584
Hip Osteoarthritis	Large Artery Stroke	40	IVW（fe）	0.642137	1.03112	0.906104	1.17338
Hip Osteoarthritis	Large Artery Stroke	40	Simple mode	0.944465	0.984619	0.638365	1.51868
Hip Osteoarthritis	Large Artery Stroke	40	Weighted mode	0.993633	0.998247	0.650579	1.53171
Hip Osteoarthritis	Small Vessel Stroke	40	MR Egger	0.0361047	1.77163	1.05759	2.96776	53.8281	0.0459491	-0.0352011	0.0781056
Hip Osteoarthritis	Small Vessel Stroke	40	Weighted median	0.96504	1.00412	0.835426	1.20688
Hip Osteoarthritis	Small Vessel Stroke	40	IVW（mre）	0.128025	1.12058	0.967762	1.29753	58.4722	0.023265
Hip Osteoarthritis	Small Vessel Stroke	40	IVW（fe）	0.0623863	1.12058	0.994124	1.26312
Hip Osteoarthritis	Small Vessel Stroke	40	Simple mode	0.648463	0.912639	0.617923	1.34792
Hip Osteoarthritis	Small Vessel Stroke	40	Weighted mode	0.854275	0.968267	0.687907	1.36289
